# Supplementary material for: Pyruvate metabolism dictates fibroblast sensitivity to GLS1 inhibition during fibrogenesis
Source: JCI Insight. 2024 Aug 13;9(18):e178453. doi: 10.1172/jci.insight.178453 (PMC11457851; doi:10.1172/jci.insight.178453)
Supplement: Supplemental data set 1 [file jciinsight-9-178453-s120.xlsx]

## Sheet: Supplementary Data 2
Sample	Group		Acetyl-L-carnitine	N2-Acetyl-L-aminoadipate	N-Acetyl-L-glutamic acid	Nopalinic acid	Norepinephrine sulfate	UDP-N-acetylglucosamine	L-Alanine	Threonic acid	(R)-2-Hydroxyglutarate	N-Acetyl-L-leucine	L-Hydroxyproline	L-Asparagine	L-Malic acid	L-Aspartate	L-Proline	1-palmitoyl-2-oleoyl-sn-glycero-3-phosphocholine	L-Glutamine	L-Lactic Acid	N4-(Acetyl-beta-D-glucosaminyl)asparagine	Cytidine	Glutamic Acid	L-Saccharopine	CDP-ethanolamine	L-beta-Aspartyl-L-aspartic acid	3-Dehydrosphinganine	2-Oxobutyric acid	N-Ethylglycine	N-Acetyl-L-aspartic acid	1-Oleoyl-2-Stearoyl-sn-Glycero-3-Phosphocholine	Glutathione	2-Oxoglutaric acid	Gamma-L-Glutamyl-L-glutamic acid	5,6-Dihydrothymine	Sphingomyelin
A	A		1.18	1.51		3.42	1.81	1.91	2.49	2.35	1.08	7.39	4.54	2.52	4.01	4.25	4.98	1.43	0.6	7.43	0.1	0.62	4.39	2.01	0.76	2.94	2.79	1.83	2.9	5.97	0.38	2.11	3.97	1.8	2.86	2.25
B	A		1.31	1.36	7.31	4.37	1.73	1.9	3.78	1.94	2.32		5.65	3.31	5.18	4.11	5.24	1.42	0.46	7.49	0.1	0.99	4.48	1.92	0.85	3.04	2.44	2.15	2.92	6.49	0.9	1.99	7.89	2.12	2.42	2.08
C	A		1.18	1.59	6.77	3.24	1.38	1.89	2.98	0.25	1.11	0.17	4.4	1.66	5.84	4.94	4.91	1.85	0.68	6.72	0.12	0.71	4.67	1.83	0.83	3.92	2.81	1.7	3.14	4.33	0.46	1.99	3.35	1.03	1.85	1.72
			1.22333	1.48667	7.04	3.67667	1.64	1.9	3.08333	1.51333	1.50333	3.78	4.86333	2.49667	5.01	4.43333	5.04333	1.56667	0.58	7.21333	0.106667	0.773333	4.51333	1.92	0.813333	3.3	2.68	1.89333	2.98667	5.59667	0.58	2.03	5.07	1.65	2.37667	2.01667
			1.73367	1.65261	1.60138	1.59819	1.48854	1.4326	1.42013	1.27902	1.26506	1.25	1.22355	1.21287	1.20013	1.19264	1.14885	1.13896	1.12584	1.10789	1.10123	1.08696	1.06704	1.03768	1.02145	1.01555	1.00754	0.999112	0.98533	0.98354	0.944444	0.938017	0.902808	0.845652	0.832143	0.834725
			%	FC
		Acetyl-L-carnitine	1.22333	1.73367
		N2-Acetyl-L-aminoadipate	1.48667	1.65261
		N-Acetyl-L-glutamic acid	7.04	1.60138
		Nopalinic acid	3.67667	1.59819
		Norepinephrine sulfate	1.64	1.48854
		UDP-N-acetylglucosamine	1.9	1.4326
		L-Alanine	3.08333	1.42013
		Threonic acid	1.51333	1.27902
		(R)-2-Hydroxyglutarate	1.50333	1.26506
		N-Acetyl-L-leucine	3.78	1.25
		L-Hydroxyproline	4.86333	1.22355
		L-Asparagine	2.49667	1.21287
		L-Malic acid	5.01	1.20013
		L-Aspartate	4.43333	1.19264
		L-Proline	5.04333	1.14885
		1-palmitoyl-2-oleoyl-sn-glycero-3-phosphocholine	1.56667	1.13896
		L-Glutamine	0.58	1.12584
		L-Lactic Acid	7.21333	1.10789
		N4-(Acetyl-beta-D-glucosaminyl)asparagine	0.106667	1.10123
		Cytidine	0.773333	1.08696
		Glutamic Acid	4.51333	1.06704
		L-Saccharopine	1.92	1.03768
		CDP-ethanolamine	0.813333	1.02145
		L-beta-Aspartyl-L-aspartic acid	3.3	1.01555
		3-Dehydrosphinganine	2.68	1.00754
		2-Oxobutyric acid	1.89333	0.999112
		N-Ethylglycine	2.98667	0.98533
		N-Acetyl-L-aspartic acid	5.59667	0.98354
		1-Oleoyl-2-Stearoyl-sn-Glycero-3-Phosphocholine	0.58	0.944444
		Glutathione	2.03	0.938017
		2-Oxoglutaric acid	5.07	0.902808
		Gamma-L-Glutamyl-L-glutamic acid	1.65	0.845652
		5,6-Dihydrothymine	2.37667	0.832143
		Sphingomyelin	2.01667	0.834725
