# Supplementary material for: Pyruvate metabolism dictates fibroblast sensitivity to GLS1 inhibition during fibrogenesis
Source: JCI Insight. 2024 Aug 13;9(18):e178453. doi: 10.1172/jci.insight.178453 (PMC11457851; doi:10.1172/jci.insight.178453)
Supplement: Supporting data values [file jciinsight-9-178453-s122.xlsx]

## Sheet: 1e
					MC			TGF-β1
				DMEMLOW	1.42836	1.3795	1.41845	3.37814	3.24031	4.0979
				DMEMHIGH	1.50167	1.48947	1.46557	4.38093	4.33071	4.37889

## Sheet: 2b
				Control			TGFB1				Average		foldchange								log2
		Glutamate	DMEMLOW	11.3958	15.4747	17.0441	22.2749	24.3183	23.1064		14.6382		0.778497	1.05715	1.16436	1.5217	1.66129	1.5785		Glutamate	-0.361236	0.0801733	0.219534	0.605681	0.732304	0.658554
			DMEMHIGH	30.0257	28.1306	27.1783	50.9926	69.1306	68.9569				2.05119	1.92173	1.85667	3.48353	4.72262	4.71075			1.03646	0.942402	0.892717	1.80055	2.23959	2.23596
		Aspartate	DMEMLOW	0.8653	1.0529	1.0218	1.9513	1.716	1.9913		0.98		0.882959	1.07439	1.04265	1.99112	1.75102	2.03194		Aspartate	-0.179581	0.103515	0.0602592	0.993582	0.808196	1.02286
			DMEMHIGH	4.0629	2.1726	3.8252	2.7168	2.8279	2.997				4.14582	2.21694	3.90327	2.77224	2.88561	3.05816			2.05166	1.14857	1.96468	1.47105	1.52888	1.61267
		Asparagine	DMEMLOW	7.96652	5.1007	6.1922	12.0419	16.337	13.1492		6.41981		1.24093	0.794525	0.964547	1.87574	2.54478	2.04822		Asparagine	0.31142	-0.331835	-0.0520769	0.907463	1.34754	1.03437
			DMEMHIGH	12.5271	11.2404	9.02757	28.1278	26.2224	25.4057				1.95132	1.75089	1.40621	4.38141	4.08461	3.95739			0.964449	0.808087	0.491808	2.13139	2.0302	1.98455
		Alanine	DMEMLOW	3.6015	2.758	2.9802	7.7043	7.8377	7.7528		3.11323		1.15685	0.885905	0.957279	2.47472	2.51757	2.4903		Alanine	0.2102	-0.174776	-0.0629891	1.30727	1.33203	1.31632
			DMEMHIGH	4.307	3.7253	3.6291	12.716	11.8546	11.4854				1.38346	1.19661	1.16571	4.08454	3.80785	3.68926			0.468285	0.258958	0.221214	2.03017	1.92898	1.88333
		Serine	DMEMLOW	4.0396	3.6632	4.8399	8.4293	8.4881	7.7871		4.1809		0.966203	0.876175	1.15762	2.01614	2.03021	1.86254		Serine	-0.0496011	-0.190709	0.211164	1.0116	1.02163	0.897273
			DMEMHIGH	5.2857	4.5635	4.5271	7.1717	7.8286	8.0044				1.26425	1.09151	1.08281	1.71535	1.87247	1.91452			0.338281	0.126327	0.114774	0.778502	0.904941	0.93698
		Proline	DMEMLOW	8.5034	8.7777	9.1027	20.1297	20.7789	21.6026		8.7946		0.966889	0.998078	1.03503	2.28887	2.36269	2.45635		Proline	-0.0485782	-0.002775	0.0496766	1.19464	1.24043	1.29652
			DMEMHIGH	13.0773	11.2556	10.3828	53.4665	47.0884	51.4848				1.48697	1.27983	1.18059	6.07947	5.35424	5.85414			0.572375	0.355953	0.239506	2.60395	2.42068	2.54946
		Glycine	DMEMLOW	13.9804	14.2498	16.4351	44.6822	49.2853	43.7937		14.8884		0.939011	0.957106	1.10388	3.00114	3.31031	2.94146		Glycine	-0.090786	-0.06325	0.142589	1.58551	1.72697	1.55653
			DMEMHIGH	19.7908	20.4556	17.7145	48.0135	55.9459	55.5393				1.32927	1.37393	1.18982	3.22489	3.75768	3.73037			0.410638	0.458304	0.250739	1.68925	1.90984	1.89932
		Glutamine	DMEMLOW	12.3233	8.7536	9.70854	0.704836	0.636626	0.750309		10.2618		1.20089	0.853028	0.946086	0.0686854	0.0620384	0.0731167		Glutamine	0.2641	-0.229335	-0.0799571	-3.86385	-4.01069	-3.77366
			DMEMHIGH	29.1484	39.4708	42.1537	33.4229	29.0347	33.5365				2.84047	3.84638	4.10783	3.25702	2.82939	3.26809			1.50613	1.9435	2.03838	1.70355	1.50049	1.70845
																				reorder
																				Glutamine	0.2641	-0.229335	-0.0799571	-3.86385	-4.01069	-3.77366
																					1.50613	1.9435	2.03838	1.70355	1.50049	1.70845
																				Glutamate	-0.361236	0.0801733	0.219534	0.605681	0.732304	0.658554
																					1.03646	0.942402	0.892717	1.80055	2.23959	2.23596
																				Asparagine	0.31142	-0.331835	-0.0520769	0.907463	1.34754	1.03437
																					0.964449	0.808087	0.491808	2.13139	2.0302	1.98455
																				Aspartate	-0.179581	0.103515	0.0602592	0.993582	0.808196	1.02286
																					2.05166	1.14857	1.96468	1.47105	1.52888	1.61267
																				Alanine	0.2102	-0.174776	-0.0629891	1.30727	1.33203	1.31632
																					0.468285	0.258958	0.221214	2.03017	1.92898	1.88333
																				Serine	-0.0496011	-0.190709	0.211164	1.0116	1.02163	0.897273
																					0.338281	0.126327	0.114774	0.778502	0.904941	0.93698
																				Glycine	-0.090786	-0.06325	0.142589	1.58551	1.72697	1.55653
																					0.410638	0.458304	0.250739	1.68925	1.90984	1.89932
																				Proline	-0.0485782	-0.002775	0.0496766	1.19464	1.24043	1.29652
																					0.572375	0.355953	0.239506	2.60395	2.42068	2.54946
																				Glutamine	0.2641	-0.229335	-0.0799571	-3.86385	-4.01069	-3.77366	1.50613	1.9435	2.03838	1.70355	1.50049	1.70845
																				Glutamate	-0.361236	0.0801733	0.219534	0.605681	0.732304	0.658554	1.03646	0.942402	0.892717	1.80055	2.23959	2.23596
																				Asparagine	0.31142	-0.331835	-0.0520769	0.907463	1.34754	1.03437	0.964449	0.808087	0.491808	2.13139	2.0302	1.98455
																				Aspartate	-0.179581	0.103515	0.0602592	0.993582	0.808196	1.02286	2.05166	1.14857	1.96468	1.47105	1.52888	1.61267
																				Alanine	0.2102	-0.174776	-0.0629891	1.30727	1.33203	1.31632	0.468285	0.258958	0.221214	2.03017	1.92898	1.88333
																				Serine	-0.0496011	-0.190709	0.211164	1.0116	1.02163	0.897273	0.338281	0.126327	0.114774	0.778502	0.904941	0.93698
																				Glycine	-0.090786	-0.06325	0.142589	1.58551	1.72697	1.55653	0.410638	0.458304	0.250739	1.68925	1.90984	1.89932
																				Proline	-0.0485782	-0.002775	0.0496766	1.19464	1.24043	1.29652	0.572375	0.355953	0.239506	2.60395	2.42068	2.54946

## Sheet: 2c
		DMEMLOW			DMEMHIGH
	siNT	91.0338	84.6625	124.304	100.606	98.8614	100.535
	siGPT2	13.6068	18.9105	7.6918	44.6778	45.8378	58.3508
	siGOT1/2	110.062	125.741	137.207	109.23	113.974	115.783
	siASNS	43.2204	38.0341	21.7166	71.3196	57.8918	51.8051
	siPSAT1	29.09	18.17	19.13	34.34	41.32	24.52
	siP5CS	43.8907	33.5883	58.1989	45.23	27.0028	27.0028
	siOAT	101	97	93	110	102	94
	siGDH	103.39	114.072	124.153	94.4766	74.8589	97.3854
	CB839	11.77	7.81	21.1658	90.5565	97.0563	109.075

## Sheet: 2d
	Log[CB-839]	MC			TGF-β1
	-15	0.990476	1.01465	0.99487	2.3615	2.41172	2.13603
	-9.5228	0.86413	0.96172	0.869665	2.64813	2.61328	2.224
	-9	0.92125	0.954876	1.01821	2.36305	2.23233	2.13554
	-8.5228	0.860962	0.801993	0.819178	2.11649	2.13255	2.29231
	-8	0.786071	0.786994	0.775391	1.72978	1.85583	1.90006
	-7.5228	0.912639	0.868422	0.884156	1.43782	1.18049	1.20879
	-7	0.78347	0.762186	0.733351	1.13201	1.11395	1.21722
	-6.5228	0.737128	0.822862	0.733176	1.07585	1.19105	1.11332
	-6	0.778043	0.854037	0.784579	1.13564	1.14299	1.19002
	-5.5228	0.746922	0.819876	0.753196	1.33511	0.914392	0.952017

## Sheet: 2e
	Log[CB-839]	MC			TGF-β1
	-15	1.07908	0.945221	0.975697	2.36214	2.30524	2.30918
	-9.5228	1.06293	1.0959	1.16381	2.0339	1.99971	2.12267
	-9	1.1321	1.03445	1.20466	2.13919	2.00315	2.35897
	-8.5228	0.91836	1.01453	1.10189	1.87623	1.89937	1.88074
	-8	0.843718	1.00462	0.945643	2.09047	1.84718	2.24714
	-7.5228	0.846159	0.958863	0.947148	2.21397	2.449	1.92947
	-7	0.785974	0.900853	0.931272	1.95504	2.45095	2.24671
	-6.5228	0.880585	0.886796	0.794907	1.64826	2.10381	2.16717
	-6	0.923578	0.903609	0.948892	2.31047	2.09415	1.7331
	-5.5228	0.961319	0.925131	0.924398	1.97755	2.25448	2.19703

## Sheet: 2 f
					MC			TGF-β1
				Media	1.93187	3.9381	4.77334	13.8566	17.0595	25.8125
				CB-839	4.31691	3.17664	3.54921	19.1788	18.9383	24.0069

## Sheet: 2 g
	Control			TGFB1			CB-839			CB-839 +TGFB			CB-839 +TGFB + Glutamate			CB-839 +TGFB + aKG
	4769252	6096637	6065259	1.13039e+07	1.08812e+07	12981217	2752241	2762326	3166825	4159070	4504223	3715301	11363149	11160316	12216427	12995226	12592083	12782864

## Sheet: 2 i
	MC			TGF-β1			CB-839			TGF-β1 + CB-839			8.9809
Low	10.0818	12.1719	13.6901	31.4286	33.0477	29.5242	7.9309	7.0616	9.3598	10.3699	10.7838	8.9809	60.504
High	44.5776	41.5838	36.2474	82.9816	83.4802	88.684	28.3365	32.5873	35.2546	36.4419	46.7289	60.504

## Sheet: 2 j
		MC					TGF-β1
	control	4786082	5759097	5834364	5137547	4757736	9262099	10182795	8385476	9047577	8923892
	cb839	4954920	4819051	4580084	4817176	4956590	6214588	5464314	6042978	5505163	5988272
cb839	gln	4645965	4535406	5212028	5152743	5141875	6354372	6450927	7122182	6452795	6362306
	glc	4297021	4777268	5361640	4958597	4734125	5595827	5539565	5662471	5798035	5391407
	pyr	5347823	6039230	5456963	5616879	5352447	9364137	8495769	9467285	9351390	9219983

## Sheet: 2k
		MC			TGF-β1
	Control	20.985	22.954	24.629	34.406	38.773	38.889
	Pyruvate	22.995	23.763	26.388	43.879	36.065	44.493
	CB-839	23.872	24.608	27.658	30.354	30.701	32.405
	CB-839 + Pyruvate	23.836	27.163	28.659	34.743	33.588	37.787

[truncated: 59 more sheets: 3b, 3c, 3d, 3e, 3f-k, 3i, 3, 3n, 3o, 4a, 4b, 4c, 4d, 4e, 4f, 4g, 4h, 4i, 4j, 5a …]
